# Supplementary material for: The origin of modern frogs (Neobatrachia) was accompanied by acceleration in mitochondrial and nuclear substitution rates
Source: BMC Genomics. 2012 Nov 15;13:626. doi: 10.1186/1471-2164-13-626 (PMC3551647; doi:10.1186/1471-2164-13-626)
Supplement: Additional file 1 — Taxa and GenBank accession numbers. [file 1471-2164-13-626-S1.xls]

## Sheet: Taxa, genes, Acc. numbers
Additional file 1
Details on species and genes used with GenBank accession numbers
(new mitochondrial genomes and partial sequences of nuclear genes are shown in grey)
Molecular marker	MITOCHONDRIAL GENOME		bdnf		cxcr4		h3a		pomc		rag1		rag2		rho		slc8a1 (ncx1)		slc8a3
Alignment length (bp)	13580		696		663		321		399		1509		801		309		1260		1125
Family/Taxonomic rank	Species	GenBank	Species	GenBank	Species	GenBank	Species	GenBank	Species	GenBank	Species	GenBank	Species	GenBank	Species	GenBank	Species	GenBank	Species	GenBank
Mammalia	Homo sapiens (human)	D38112	Homo sapiens	NM_001143816	Homo sapiens	NM_001008540	Homo sapiens	NM005324	Homo sapiens	NM_000939.2	Homo sapiens	NM_000448	Homo sapiens	NG_007573	Homo sapiens	U49742	Homo sapiens	X91213	Homo sapiens	X93017
Aves	Gallus gallus (bird)	X52392	Gallus gallus	NM_001031616	Gallus gallus	NM204617	Gallus gallus	Y00392	Gallus gallus	GU269642	Gallus gallus	M58530	Gallus gallus	AY443150	Gallus gallus	D00702	Gallus gallus	NM_001079473	Gallus gallus	XM421178
Sauropsida	Iguana iguana (lizard)	AJ278511	Cyclura nubila (Iguanidae)	FJ433956	Timon lepidus	EF110995	Iguana iguana	DQ284249	Eublepharis macularius (Gekkonidae)	AB128826	Anolis carolinensis	EU402826.1	Cyclura nubila (Iguanidae)	DQ119641	Anolis carolinensis	AY902453	Anolis carolinensis	GU456076	Timon lepidus	EF110997
Cryptobranchidae	Andrias davidianus	AJ492192	Andrias davidianus	EU275889	Andrias davidianus	AY948801	Andrias japonicus	DQ284358	Andrias davidianus	EU275843	Andrias japonicus	AY583346	Pachytriton	AF369085	-	-	Andrias davidianus	AY948847	Andrias davidianus	AY948911
Hynobiidae	Batrachuperus pinchonii	DQ333815	Hynobius sonani	EU275864	Batrachuperus pinchonii	EF017998	Batrachuperus pinchonii	DQ284330	Hynobius sonani	EU275818	Batrachuperus pinchonii	EF018054	-	-	Hynobius formosanus	DQ347406	Batrachuperus pinchonii	EF018023	Batrachuperus pinchonii	EF107362
Sirenidae	Siren intermedia	GQ368661	-	-	Siren intermedia	EF107473	Siren lacertina	DQ284216	-	-	Siren intermedia	AY650140	-	-	-	-	Siren intermedia	EF107249	Siren intermedia	EF107407
Rhinatrematidae	Rhinatrema bivittatum	AY456252	-	-	Rhinatrema bivittatum	EF107478	Rhinatrema bivittatum	DQ284370	-	-	Rhinatrema bivittatum	AY456257	-	-	Rhinatrema bivittatum	DQ284002	Rhinatrema bivittatum	EF107255	Rhinatrema bivittatum	EF107417
Ichthyophiidae	Ichthyophis glutinosus	AY456251	-	-	Ichthyophis glutinosus	AY948794	Ichthyophis cf. peninsularis	DQ284137	-	-	Ichthyophis glutinosus	AY456256	-	-	-	-	Ichthyophis glutinosus	AY948839	Ichthyophis glutinosus	AY948901
Typhlonectidae	Typhlonectes natans	AF154051	-	-	-	-	Typhlonectes natans	DQ284136	T. Natans	AF369043	Typhlonectes natans	AY456260	T. Natans	AF369088	-	-	Typhlonectes sp.	EF107229	Typhlonectes sp.	EF107365
Ascaphidae	Ascaphus truei	AJ871087	Ascaphus truei	EU275896	Ascaphus truei	AY523695	Ascaphus truei	DQ284162	Ascaphus truei	EU275850	Ascaphus truei	AY323754	Ascaphus truei	HM998977	Ascaphus truei	AY323730	Ascaphus truei	AY523731	Ascaphus truei	AY948893
Leiopelmatidae	Leiopelma archeyi	HM142901	Leiopelma archeyi	HM998927	Leiopelma archeyi	AY523700	Leiopelma archeyi	HM998942	Leiopelma archeyi	HM998959	Leiopelma archeyi	HM998973	Leiopelma archeyi	HM998978	Leiopelma archeyi	DQ283895	Leiopelma archeyi	HM998951	Leiopelma archeyi	EF107408
Bombinatoridae	Bombina orientalis	AY585338	Bombina orientalis	HM998928	Bombina orientalis	AY364177	Bombina orientalis	HM998943	Bombina orientalis	AY692246	Bombina orientalis	AY583335	Bombina orientalis	AY323783	Bombina orientalis	HM998984	Bombina orientalis	AY523715	Bombina orientalis	AY948867
Alytidae	Alytes obstetricans	AY585337	Alytes obstetricans	EF407511	Alytes obstetricans	AY364170	Alytes dickhilleni	HM998945	Alytes dickhilleni	HM998961	Alytes obstetricans	AY583334	Alytes muletensis	AY323781	Alytes obstetricans	DQ283825	Alytes obstetricans	Y523703	Alytes obstetricans	EF107345
	Discoglossus galganoi	AY585339	Discoglossus galganoi	HM998929	Discoglossus pictus	AY364172	Discoglossus galganoi	HM998944	Discoglossus galganoi	HM998960	Discoglossus galganoi	AY583338	Discoglossus sardus	AY323785	Discoglossus galganoi	DQ283915	Discoglossus pictus	AY523708	Discoglossus pictus	AY948858
Rhinoprhynidae	Rhinophrynus dorsalis	HM991334	Rhinophrynus dorsalis	HM998933	Rhinophrynus dorsalis	AY523699	Rhinophrynus dorsalis	HM998946	Rhinophrynus dorsalis	HM998962	Rhinophrynus dorsalis	AY874302	Rhinophrynus dorsalis	HM998979	Rhinophrynus dorsalis	DQ347405	Rhinophrynus dorsalis	AY523722	Rhinophrynus dorsalis	AY948894
Pipidae	Pipa pipa	GQ244477	-	-	Pipa pipa	AY364174	-	-	-	-	Pipa pipa	AY874303	-	-	Pipa pipa	DQ283781	Pipa pipa	AY523711	Pipa pipa	EF107351
	Pipa carvalhoi	HM991332	Pipa carvalhoi	HM998935	-	-	Pipa carvalhoi	DQ284277	Pipa carvalhoi	HM998963	Pipa carvalhoi	HM998974	Pipa carvalhoi	HM998980	Pipa carvalhoi	DQ283922	Pipa carvalhoi	HQ260711	-	-
	Silurana tropicalis	AY789013	Silurana tropicalis	EF433430	Silurana tropicalis	AY523697	Silurana tropicalis	CR855729	Silurana tropicalis	BC088054	Silurana tropicalis	AY874306	Silurana tropicalis	EF535957	Silurana tropicalis	NM_001097334	Silurana tropicalis	AY523721	Silurana tropicalis	AY948891
	Xenopus laevis	HM991335	Xenopus laevis	HM998930	Xenopus sp.	AY523691	Xenopus laevis	J00984	Xenopus laevis	X05941	Xenopus laevis	L19324	Xenopus laevis	L19325	Xenopus laevis	S62229	Xenopus laevis	X90839	Xenopus wittei	EF107370
	Hymenochirus boettgeri	HM991331	Hymenochirus boettgeri	HM998932	Hymenochirus boettgeri	AY523685	Hymenochirus boettgeri	HM998947	Hymenochirus boettgeri	HM998964	Hymenochirus boettgeri	AY583340	Hymenochirus boettgeri	HM998981	Hymenochirus boettgeri	AY323735	Hymenochirus boettgeri	AY523702	Hymenochirus boettgeri	EF107344
	Pseudhymenochirus merlini	HM991333	Pseudhymenochirus merlini	HM998934	-	-	Pseudhymenochirus merlini	HM998948	Pseudhymenochirus merlini	HM998965	Pseudhymenochirus merlini	HM998975	Pseudhymenochirus merlini	HM998982	Pseudhymenochirus merlini	HM998985	Pseudhymenochirus merlini	HM998953	-	-
Pelobatidae	Pelobates cultripes	AJ871086	Pelobates fuscus fuscus	HM998931	Pelobates cultripes	AY364171	Pelobates fuscus	DQ284159	Pelobates fuscus fuscus	HM998966	Pelobates cultripes	AY323758	Pelobates fuscus fuscus	HM998983	Pelobates cultripes	AY323736	Pelobates cultripes	AY523707	Pelobates cultripes	AY948857
Pelodytidae	Pelodytes cf. punctatus	JF703231	Pelodytes cf. punctatus	JF703235	-	-	Pelodytes punctatus	DQ284157	Pelodytes cf. punctatus	JF703242	Pelodytes cf. punctatus	AY583343	Pelodytes cf. punctatus	JF703247	Pelodytes punctatus	DQ283824	Pelodytes punctatus	AY523709	-	-
Heleophrynidae	Heleophryne regis	JF703229	Heleophryne regis	JF703237	Heleophryne purcelli	AY364191	Heleophryne regis	DQ284161	Heleophryne regis	JF703243	Heleophryne regis	AY323764	Heleophryne regis	AY323786	Heleophryne regis	AY323739	Heleophryne purcelli	AY948833	Heleophryne purcelli	AY948892
Calyptocephalellidae	Calyptocephalella gayi	JF703228	Calyptocephalella gayi	JF703236	Calyptocephalella gayi	EF107495	Calyptocephalella gayi	DQ284415	Calyptocephalella gayi	AY819090	Calyptocephalella gayi	AY583337	Calyptocephalella gayi	DQ872909	Calyptocephalella gayi	DQ284036	Calyptocephalella gayi	EF107275	Calyptocephalella gayi	EF107440
Limnodynastidae	Lechriodus melanopyga	JF703230	Lechriodus melanopyga	JF703238	-	-	Lechriodus fletcheri	DQ284299	Lechriodus melanopyga	JF703244	Lechriodus melanopyga	AY583341	Lechriodus melanopyga	DQ872908	Lechriodus fletcheri	DQ283942	Lechriodus melanopyga	JF703249	-	-
Hylidae	Hyla chinensis	AY458593	Hyla chinensis	HM998936	Hyla meridionalis	AY523687	Hyla chinensis	HM998949	Hyla japonica	DQ055794	Hyla chinensis	HM998976	Hyla chinensis	HQ260710	Hyla japonica	AY844615	Hyla chinensis	HM998954	Hyla meridionalis	AY948860
Bufonidae	Duttaphrynus melanostictus	AY458592	Duttaphrynus melanostictus	HM998937	Duttaphrynus melanostictus	AY364167	Duttaphrynus melanostictus	DQ284324	Duttaphrynus melanostictus	DQ158317	Duttaphrynus melanostictus	EU712821	Amietophrynus regularis	AY323784	Duttaphrynus melanostictus	DQ283967	Duttaphrynus melanostictus	AY948805	Duttaphrynus melanostictus	AY948851
Ceratophrydae	Telmatobius bolivianus	JF703234	Telmatobius bolivianus	JF703241	Telmatobius sp.	EF107464	Telmatobius marmoratus	DQ284068	Telmatobius truebae	AY819097	Telmatobius bolivianus	AY583344	Telmatobius bolivianus	JF703248	Telmatobius verrucosus	DQ283770	Telmatobius sp.	EF107239	Telmatobius sp.	EF107389
Sooglossidae	Sooglossus thomasseti	JF703233	Sooglossus thomasseti	JF703239	Sooglossus thomasseti	AY364187	Sooglossus thomasseti	DQ284425	Sooglossus thomasseti	JF703245	Sooglossus thomasseti	AY323778	Sooglossus thomasseti	AY323798	Sooglossus thomasseti	AY323744	Sooglossus thomasseti	JF703250	Sooglossus thomasseti	AY948884
	Sooglossus sechellensis	JF703232	Sooglossus sechellensis	JF703240	-	-	Sooglossus sechellensis	DQ284423	Sooglossus sechellensis	JF703246	Sooglossus sechellensis	DQ872921	Sooglossus sechellensis	DQ872910	Sooglossus sechellensis	DQ284040	Sooglossus sechellensis	JF703251	-	-
Dicroglossidae	Fejervarya limnocharis	AY158705	Fejervarya limnocharis	HM998938	-	-	Fejervarya limnocharis	DQ284356	Fejervarya limnocharis	HM998969	Fejervarya sp.	AY571649	Fejervarya sp.	DQ019526	Fejervarya limnocharis	DQ458271	Fejervarya limnocharis	HM998955	-	-
Mantellidae	Mantella madagascariensis	AB212225	Mantella madagascariensis	HM998940	-	-	Mantella aurantiaca	DQ284061	Mantella madagascariensis	HM998971	Mantella madagascariensis	DQ019500	Mantella madagascariensis	DQ019532	Mantella madagascariensis	AY263284	Mantella madagascariensis	HM998957	-	-
Rhacophoridae	Polypedates megacephalus	AY458598	Polypledates cruciger	HM998939	-	-	P. leucomystax	DQ284079	Polypledates cruciger	HM998970	Polypledates cruciger	HQ260712	P. maculatus	AY323802	Polypedates megacephalus	EU924545	Polypledates cruciger	HM998956	-	-
	Rhacophorus schlegelii	AB202078	Rhacophorus dennysi	HM998941	Rhacophorus malabaricus	AY948769	Rhacophorus dennysi	HM998950	Rhacophorus dennysi	HM998972	Rhacophorus dennysi	DQ019512	Rhacophorus dennysi	DQ019547	Rhacophorus dennysi	EU215575	Rhacophorus dennysi	HM998958	Rhacophorus malabaricus	AY948848
Microhylidae	Microhyla ornata	DQ512876	Microhyla pulchra	EF396021	Microhyla ornata	AY364168	Microhyla sp.	DQ284400	Microhyla sp.	HM998967	Microhyla pulchra	EF396093	Microhyla pulchra	EF396134	Microhyla ornata	AY364383	Microhyla ornata	AY948806	Microhyla ornata	AY948852
	Kaloula pulchra	AY458595	Kaloula pulchra	EF396015	Kaloula pulchra	EF017974	Kaloula pulchra	DQ284379	Kaloula pulchra	HM998968	Kaloula pulchra	AY323772	Kaloula pulchra	AY323790	Kaloula pulchra	DQ284011	Kaloula pulchra	EF018030	Kaloula pulchra	AY948853
