# Supplementary material for: The origin of modern frogs (Neobatrachia) was accompanied by acceleration in mitochondrial and nuclear substitution rates
Source: BMC Genomics. 2012 Nov 15;13:626. doi: 10.1186/1471-2164-13-626 (PMC3551647; doi:10.1186/1471-2164-13-626)
Supplement: Additional file 3 — Additional results from RRTs, changes in selection, and molecular synapomorphies. [file 1471-2164-13-626-S3.xls]

## Sheet: RRT
Additional file 3
Additional results from relative-rate tests
Results from relative-rate tests at the amino acid level
	K1	K2	K3	K4		P (K1 vs K2)	P (K1 vs K3)	P (K1 vs K4)	P (K3 vs K4)
						p < 0.05	p < 0.0167	p < 0.0167	p < 0.0167
atp6	0.330015	0.367739	0.374928	0.365536		0.16137	0.112428	0.185803	0.685741
atp8	0.714764	0.826892	0.822232	0.823635		0.229052	0.263528	0.248108	0.987666
cob	0.257653	0.285157	0.293829	0.240293		0.436551	0.352768	0.611322	0.2183
cox1	0.0526092	0.0956829	0.0974754	0.0991246		3.35122e-06	2.50914e-06	2.04957e-06	0.824218
cox2	0.133924	0.262373	0.265594	0.247925		9.60221e-07	1.59029e-06	8.94999e-06	0.395054
cox3	0.143303	0.183249	0.185461	0.17985		0.0145317	0.0130512	0.0312632	0.690831
nad1	0.274486	0.312906	0.313724	0.310114		0.0442694	0.0460851	0.0465841	0.826222
nad2	0.50549	0.618186	0.614789	0.578833		0.000157921	0.000342756	0.00777745	0.189552
nad3	0.35968	0.349876	0.349364	0.382862		0.736314	0.735309	0.441277	0.243505
nad4	0.369812	0.595501	0.59686	0.631774		1e-07	1e-07	1e-07	0.144633
nad4L	0.442918	0.587862	0.586601	0.591903		0.0196384	0.0271234	0.0134441	0.915354
nad5	0.353876	0.505448	0.488711	0.564544		1e-07	1e-07	1e-07	1.13599e-05
nad6	0.45467	0.495709	0.503102	0.519844		0.316416	0.254464	0.104917	0.556079
all mt prot-cod genes	0.254548	0.332774	0.334849	0.333448		1e-07	1e-07	1e-07	0.825768
bdnf	0.0637661	0.0810766	0.0802419	0.084697		0.0666386	0.0686618	0.064521	0.548784
cxcr4	0.199414	0.222181	0.222604	0.22091		0.189471	0.197844	0.224584	0.910408
h3a	0.000306733	0.000100842	0	0.000403369		0.315292	0.0836205	0.8272	0.317486
pomc	0.382952	0.420487	0.417945	0.434916		0.390285	0.431069	0.274356	0.591228
rag1	0.135477	0.136645	0.137594	0.13405		0.942025	0.897386	0.932186	0.817249
rag2	0.444987	0.510587	0.516113	0.520481		0.0191223	0.0150753	0.0109084	0.844919
rho	0.128185	0.133436	0.128823	0.169018		0.635837	0.961838	0.0578672	0.0962925
slc8a1	0.0747345	0.085632	0.0843837	0.0823477		0.084604	0.149769	0.213418	0.770769
slc8a3	0.0880127	0.0910642	0.0915139	0.0889082		0.671885	0.63757	0.904896	0.663627
all nuclear genes	0.0929409	0.100978	0.100373	0.097895		0.218256	0.273498	0.451904	0.711942
Results from relative-rate tests from second codon positions of mt protein-coding genes
	K1	K2	K3	K4		P (K1 vs K2)	P (K1 vs K3)	P (K1 vs K4)	P (K3 vs K4)
						p < 0.05	p < 0.0167	p < 0.0167	p < 0.0167
atp6	0.108335	0.158078	0.162339	0.151602		0.00858094	0.00571081	0.0291465	0.482635
atp8	0.293917	0.415411	0.416641	0.414826		0.0624126	0.0712713	0.0763426	0.979118
cob	0.0876833	0.12457	0.121758	0.121795		0.0395352	0.0780132	0.0720998	0.998801
cox1	0.0176396	0.0337089	0.0339442	0.0364803		0.00848052	0.00978578	0.00298033	0.573395
cox2	0.041429	0.0973991	0.0947924	0.0900144		0.000454594	0.000980837	0.00092413	0.652132
cox3	0.052695	0.0652683	0.0660739	0.0659616		0.182593	0.15836	0.196004	0.989319
nad1	0.0761825	0.102805	0.1034	0.101565		0.0241803	0.0259952	0.0282963	0.844588
nad2	0.204002	0.247917	0.24636	0.220999		0.0203422	0.0267009	0.336498	0.123273
nad3	0.137967	0.128853	0.13078	0.139652		0.605794	0.706366	0.927373	0.670747
nad4	0.1355	0.230104	0.231711	0.256964		0.0264745	0.0451291	1e-07	0.0734984
nad4l	0.181907	0.234871	0.239108	0.204088		0.212646	0.190885	0.560638	0.246799
nad5	0.135201	0.216244	0.205936	0.245602		0.0473031	0.995273	1e-07	0.000246157
nad6	0.181865	0.257853	0.259891	0.266246		0.0141281	0.0138183	0.00404691	0.780229
all mt genes	0.196302	0.240088	0.242413	0.238438		1e-07	1e-07	1e-07	0.204349
Results from relative-rate tests from first and second codon positions of nuclear protein-coding genes
	K1	K2	K3	K4		P (K1 vs K2)	P (K1 vs K3)	P (K1 vs K4)	P (K3 vs K4)
						p < 0.05	p < 0.0167	p < 0.0167	p < 0.0167
bdnf	0.0357486	0.0488496	0.0477484	0.050075		0.0419677	0.0565984	0.0314098	0.515599
cxcr4	0.112615	0.127015	0.146411	0.149917		0.11232	0.0655594	0.0385034	0.678743
h3a	0.0165331	0.0178755	0.0185114	0.0187598		0.745592	0.626699	0.712562	0.95933
pomc	0.185921	0.208965	0.209871	0.21634		0.276326	0.284776	0.186584	0.71014
rag1	0.0918647	0.094857	0.104027	0.0988491		0.639833	0.645837	0.930254	0.559545
rag2	0.251037	0.302121	0.303495	0.311336		0.000711196	0.000864149	0.000111581	0.496878
rho	0.0832846	0.0849524	0.0875451	0.0943958		0.906891	0.777827	0.491059	0.589687
slc8a1	0.0531583	0.0626851	0.062286	0.0615831		0.0156489	0.0248129	0.0547898	0.867206
slc8a3	0.0702848	0.079093	0.0624317	0.065763		0.293818	0.422209	0.127858	0.407001
all nuclear genes	0.0671584	0.0752827	0.0748799	0.0728425		0.0365878	0.0553085	0.16476	0.607197

## Sheet: Selection_LRT
Changes in selection: omega and likelihood values for branch models and LRT
Model		Omega (null)	Omega (alternative)		Tree Length	lnL (null)	lnL (altern.)	LRT
			non-neob.	neob.
Neo-stem	atp6	0.03086	0.03076	0.03585	80.6409	-13432.5	-13432.3	0.553126
	atp8	0.1481	0.14592	1.50841	35.9836	-3239.89	-3238.35	0.0791337
	cob	0.03357	0.03313	0.06875	48.1983	-18962.1	-18957.5	0.00252032
	cox1	0.01129	0.011	0.03737	44.5348	-21171.9	-21163.2	2.98028e-05
	cox2	0.02236	0.02224	0.02642	56.3966	-10362.8	-10362.6	0.514652
	cox3	0.02741	0.02704	0.08793	39.0425	-11802.6	-11798.9	0.00639588
	nad1	0.03005	0.02977	0.05077	61.7228	-16149.3	-16147.3	0.0438228
	nad2	0.02817	0.02813	0.03252	136.917	-21724.3	-21724.2	0.595537
	nad3	0.06499	0.06457	0.14425	48.1662	-7089.03	-7088.16	0.187429
	nad4	0.03632	0.03622	0.0392	86.6235	-26271.5	-26271.3	0.539891
	nad4L	0.04471	0.04458	0.04792	81.3898	-6249.8	-6249.76	0.779826
	nad5	0.03516	0.03503	0.03793	80.7694	-31249	-31248.8	0.451808
	nad6	0.02901	0.02895	0.03107	112.242	-8239.02	-8238.99	0.792716
	all mt prot-cod genes	0.04693	0.04632	0.08313	46.3971	-200624	-200584	3.04952e-19
	bdnf	0.04595	0.04723	0.01186	4.8711	-4612.83	-4611.45	0.0959121
	cxcr4	0.06461	0.06454	0.06745	11.8987	-7014.98	-7014.97	0.914474
	h3a	0.00476	0.00483	0.0001	10.8413	-2213.2	-2213.03	0.55899
	pomc	0.08214	0.0808	0.23558	14.8101	-4806.7	-4804.98	0.0634159
	rag1	0.05736	0.05778	0.03692	12.0456	-16640.3	-16639.5	0.215834
	rag2	0.16003	0.15849	0.24864	11.9833	-11457.1	-11456.1	0.153479
	rho	0.0903	0.092	0.02424	7.8481	-2968.96	-2967.88	0.140736
	slc8a1	0.03996	0.04067	0.0001	9.6302	-11922	-11918.7	0.0101688
	slc8a3	0.02649	0.02684	0.0144	9.764	-8948.45	-8947.86	0.280155
	all nuclear genes	0.06908	0.06922	0.06195	9.9112	-72310.4	-72310.2	0.478133
Neo-All	atp6	0.03086	0.03045	0.03126	80.6411	-13432.5	-13432.4	0.698098
	atp8	0.1481	0.13361	0.16694	35.9615	-3239.89	-3238.65	0.114368
	cob	0.03357	0.03302	0.0342	48.1983	-18962.1	-18962	0.577328
	cox1	0.01129	0.00783	0.0144	44.535	-21171.9	-21149.8	2.75175e-11
	cox2	0.02236	0.02186	0.02271	56.3965	-10362.8	-10362.7	0.674277
	cox3	0.02741	0.02482	0.03046	39.0425	-11802.6	-11800	0.0206953
	nad1	0.03005	0.02823	0.03211	61.7227	-16149.3	-16147.3	0.0487683
	nad2	0.02817	0.02803	0.02835	136.916	-21724.3	-21724.3	0.808342
	nad3	0.06499	0.06435	0.06582	48.1662	-7089.03	-7089	0.80947
	nad4	0.03632	0.0358	0.03675	86.6236	-26271.5	-26271.3	0.568534
	nad4L	0.04471	0.04662	0.04311	81.3899	-6249.8	-6249.44	0.39615
	nad5	0.03516	0.03459	0.03571	80.7696	-31249	-31248.7	0.447152
	nad6	0.02901	0.02753	0.03081	112.242	-8239.02	-8238.02	0.157264
	all mt prot-cod genes	0.04693	0.04483	0.04914	46.3971	-200624	-200612	6.72073e-07
	bdnf	0.04595	0.04393	0.04979	4.8643	-4612.83	-4612.66	0.558265
	cxcr4	0.06461	0.06028	0.07344	11.6914	-7014.98	-7013.84	0.131145
	h3a	0.00476	0.00599	0.00283	10.8065	-2213.2	-2212.49	0.231871
	pomc	0.08214	0.09098	0.07043	14.8208	-4806.7	-4804.92	0.0589788
	rag1	0.05736	0.05249	0.06532	12.0456	-16640.3	-16637	0.0104134
	rag2	0.16003	0.16786	0.1515	12.0141	-11457.1	-11456.3	0.224929
	rho	0.0903	0.07483	0.11389	7.8562	-2968.96	-2966.55	0.0280067
	slc8a1	0.03996	0.03588	0.04702	9.6302	-11922	-11919.4	0.0219516
	slc8a3	0.02649	0.02623	0.02707	9.8926	-8948.45	-8948.43	0.844419
	all nuclear genes	0.06908	0.06426	0.07719	9.9112	-72310.4	-72300.4	7.72124e-06
Nobleobatrachia	atp6	0.03086	0.03086	1.1225	80.641	-13432.5	-13432.5	#NUM!
	atp8	0.1481	0.14838	0.13614	35.9615	-3239.89	-3239.88	0.887498
	cob	0.03357	0.03347	0.04419	48.1983	-18962.1	-18961.8	0.429277
	cox1	0.01129	0.01122	0.02381	44.5348	-21171.9	-21171.1	0.187162
	cox2	0.02236	0.02234	0.0236	56.3966	-10362.8	-10362.8	0.903492
	cox3	0.02741	0.02727	0.03895	39.0425	-11802.6	-11802.2	0.378152
	nad1	0.03005	0.03001	0.03416	61.7227	-16149.3	-16149.2	0.736958
	nad2	0.02817	0.02818	0.02814	136.916	-21724.3	-21724.3	0.995213
	nad3	0.06499	0.06467	0.10545	48.1662	-7089.03	-7088.61	0.356535
	nad4	0.03632	0.03626	0.04061	86.6235	-26271.5	-26271.4	0.591649
	nad4L	0.04471	0.04474	0.04294	81.3899	-6249.8	-6249.8	0.918353
	nad5	0.03516	0.0351	0.03749	80.7694	-31249	-31248.9	0.667504
	nad6	0.02901	0.02897	0.03286	112.242	-8239.02	-8238.98	0.775304
	all mt prot-cod genes	0.04693	0.04673	0.06435	46.3971	-200624	-200618	0.000403487
	bdnf	0.04595	0.04577	0.05385	4.8548	-4612.83	-4612.8	0.803278
	cxcr4	0.06461	0.06588	0.03076	11.7715	-7014.98	-7013.59	0.0952105
	h3a	0.00476	0.005	0.0001	10.8063	-2213.2	-2212.58	0.265666
	pomc	0.08214	0.08298	0.05716	14.853	-4806.7	-4806.32	0.379813
	rag1	0.05736	0.05772	0.0438	12.0456	-16640.3	-16639.9	0.367043
	rag2	0.16003	0.16003	0.0001	11.948	-11457.1	-11457.1	0.993718
	rho	0.0903	0.09175	0.02681	7.9019	-2968.96	-2968.07	0.181535
	slc8a1	0.03996	0.0402	0.03164	9.6302	-11922	-11921.8	0.547987
	slc8a3	0.02649	0.02664	0.01996	9.9049	-8948.45	-8948.32	0.613144
	all nuclear genes	0.06908	0.06976	0.04153	9.9112	-72310.4	-72305.3	0.00132382
Ranoides	atp6	0.03086	0.03082	0.04203	80.641	-13432.5	-13432.4	0.707673
	atp8	0.1481	0.14683	0.35429	35.9615	-3239.89	-3239.59	0.433143
	cob	0.03357	0.03353	0.0431	48.1983	-18962.1	-18962	0.688855
	cox1	0.01129	0.01115	0.03898	44.5348	-21171.9	-21167.8	0.00412456
	cox2	0.02236	0.02227	0.03366	56.3966	-10362.8	-10362.5	0.442581
	cox3	0.02741	0.02733	0.05843	39.0425	-11802.6	-11802.2	0.355982
	nad1	0.03005	0.02996	0.04253	61.7228	-16149.3	-16148.9	0.368929
	nad2	0.02817	0.02814	0.03007	136.916	-21724.3	-21724.3	0.75809
	nad3	0.06499	0.06499	0.93185	48.1662	-7089.03	-7089.03	#NUM!
	nad4	0.03632	0.0363	0.03703	86.6235	-26271.5	-26271.5	0.887957
	nad4L	0.04471	0.04468	0.04637	81.3898	-6249.8	-6249.8	0.940465
	nad5	0.03516	0.03511	0.03836	80.7694	-31249	-31249	0.706595
	nad6	0.02901	0.02895	0.03359	112.242	-8239.02	-8238.95	0.705838
	all mt prot-cod genes	0.04693	0.04667	0.07065	46.3971	-200624	-200615	1.01032e-05
	bdnf	0.04595	0.04545	0.11214	4.8818	-4612.83	-4612.36	0.329461
	cxcr4	0.06461	0.06441	0.0748	11.8243	-7014.98	-7014.94	0.770025
	h3a	0.00476	0.00488	0.0001	10.8134	-2213.2	-2212.88	0.421861
	pomc	0.08214	0.08548	0.02649	14.7788	-4806.7	-4802.42	0.00342965
	rag1	0.05736	0.05802	0.01704	12.0456	-16640.3	-16637.5	0.0182981
	rag2	0.16003	0.1612	0.04584	11.9821	-11457.1	-11456.1	0.158243
	rho	0.0903	0.09226	0.04981	7.9033	-2968.96	-2968.29	0.247196
	slc8a1	0.03996	0.04055	0.01522	9.6302	-11922	-11920.3	0.061821
	slc8a3	0.02649	0.0268	0.01046	9.6358	-8948.45	-8947.72	0.229045
	all nuclear genes	0.06908	0.06984	0.03298	9.9112	-72310.4	-72302.7	8.07007e-05
Pipoidea	atp6	0.03086	0.03133	0.02822	80.6409	-13432.5	-13431.9	0.279244
	atp8	0.1481	0.16196	0.10055	35.9836	-3239.89	-3236.5	0.00922013
	cob	0.03357	0.03428	0.02991	48.1983	-18962.1	-18960.9	0.118545
	cox1	0.01129	0.01255	0.00565	44.5348	-21171.9	-21155	6.25494e-09
	cox2	0.02236	0.02254	0.02115	56.3966	-10362.8	-10362.7	0.632185
	cox3	0.02741	0.02882	0.02088	39.0425	-11802.6	-11799.2	0.00926059
	nad1	0.03005	0.03106	0.02539	61.7228	-16149.3	-16146.7	0.0240543
	nad2	0.02817	0.02824	0.02793	136.917	-21724.3	-21724.3	0.84919
	nad3	0.06499	0.06512	0.0645	48.1662	-7089.03	-7089.03	0.935231
	nad4	0.03632	0.03667	0.03434	86.6235	-26271.5	-26271	0.318379
	nad4L	0.04471	0.0439	0.04872	81.3898	-6249.8	-6249.44	0.394535
	nad5	0.03516	0.03537	0.03407	80.7694	-31249	-31248.8	0.512854
	nad6	0.02901	0.02954	0.0267	112.242	-8239.02	-8238.55	0.331266
	all mt prot-cod genes	0.04693	0.04806	0.04173	46.3971	-200624	-200608	1.26811e-08
	bdnf	0.04595	0.04633	0.04465	4.8711	-4612.83	-4612.82	0.881562
	cxcr4	0.06461	0.07168	0.03972	11.8987	-7014.98	-7008.86	0.000468501
	h3a	0.00476	0.00342	0.0088	10.8413	-2213.2	-2211.89	0.104705
	pomc	0.08214	0.08055	0.08737	14.8101	-4806.7	-4806.56	0.599752
	rag1	0.05736	0.05489	0.06755	12.0456	-16640.3	-16638.2	0.042516
	rag2	0.16003	0.15745	0.17122	11.9833	-11457.1	-11456.8	0.431152
	rho	0.0903	0.09386	0.07446	7.8481	-2968.96	-2968.56	0.369766
	slc8a1	0.03996	0.04179	0.03224	9.6302	-11922	-11920.6	0.0950329
	slc8a3	0.02649	0.02716	0.02365	9.764	-8948.45	-8948.19	0.477595
	all nuclear genes	0.06908	0.0694	0.06779	9.9112	-72310.4	-72310.3	0.641484
Pelobatoidea	atp6	0.03086	0.03071	0.03298	80.6409	-13432.5	-13432.4	0.608782
	atp8	0.1481	0.14911	0.12783	35.9836	-3239.89	-3239.8	0.656702
	cob	0.03357	0.03342	0.03528	48.1983	-18962.1	-18962	0.635193
	cox1	0.01129	0.0114	0.00936	44.5348	-21171.9	-21171.5	0.334791
	cox2	0.02236	0.02199	0.02691	56.3966	-10362.8	-10362	0.207029
	cox3	0.02741	0.0273	0.02857	39.0425	-11802.6	-11802.6	0.768125
	nad1	0.03005	0.03018	0.02799	61.7228	-16149.3	-16149.1	0.591823
	nad2	0.02817	0.02818	0.02813	136.917	-21724.3	-21724.3	0.984571
	nad3	0.06499	0.06613	0.05155	48.1662	-7089.03	-7088.13	0.178607
	nad4	0.03632	0.03629	0.03692	86.6235	-26271.5	-26271.5	0.866991
	nad4L	0.04471	0.04479	0.04304	81.3898	-6249.8	-6249.79	0.859338
	nad5	0.03516	0.03532	0.03274	80.7694	-31249	-31248.7	0.398078
	nad6	0.02901	0.02919	0.02581	112.242	-8239.02	-8238.8	0.505293
	all mt prot-cod genes	0.04693	0.04696	0.04649	46.3971	-200624	-200624	0.79077
	bdnf	0.04595	0.0472	0.03114	4.8711	-4612.83	-4612.37	0.336616
	cxcr4	0.06461	0.06717	0.04346	11.8987	-7014.98	-7013.13	0.0541296
	h3a	0.00476	0.0047	0.00567	10.8413	-2213.2	-2213.19	0.862046
	pomc	0.08214	0.08285	0.07521	14.8101	-4806.7	-4806.62	0.678741
	rag1	0.05736	0.05972	0.03675	12.0456	-16640.3	-16635.4	0.00183595
	rag2	0.16003	0.16235	0.13723	11.9833	-11457.1	-11456.5	0.266827
	rho	0.0903	0.0955	0.05509	7.8481	-2968.96	-2967.52	0.0889519
	slc8a1	0.03996	0.03954	0.04416	9.6302	-11922	-11921.8	0.573478
	slc8a3	0.02649	0.02757	0.01887	9.764	-8948.45	-8947.28	0.126798
	all nuclear genes	0.06908	0.07081	0.05365	9.9112	-72310.4	-72302.9	0.000103391
Pelobatoidea-stem	atp6	0.03086	0.03075	0.03802	80.6409	-13432.5	-13432.3	0.482528
	atp8	0.1481	0.1481	0.99923	35.9836	-3239.89	-3239.89	0.996091
	cob	0.03357	0.03352	0.04083	48.1983	-18962.1	-18962	0.652475
	cox1	0.01129	0.01125	0.01401	44.5348	-21171.9	-21171.7	0.54544
	cox2	0.02236	0.02232	0.02564	56.3966	-10362.8	-10362.8	0.770688
	cox3	0.02741	0.0271	0.04091	39.0425	-11802.6	-11801.5	0.134904
	nad1	0.03005	0.03001	0.03291	61.7228	-16149.3	-16149.2	0.753171
	nad2	0.02817	0.02816	0.02942	136.917	-21724.3	-21724.3	0.88299
	nad3	0.06499	0.06517	0.05489	48.1662	-7089.03	-7088.96	0.70157
	nad4	0.03632	0.0363	0.03904	86.6235	-26271.5	-26271.5	0.795179
	nad4L	0.04471	0.04456	0.05888	81.3898	-6249.8	-6249.63	0.558374
	nad5	0.03516	0.03519	0.03106	80.7694	-31249	-31248.9	0.660426
	nad6	0.02901	0.02904	0.02714	112.242	-8239.02	-8239.01	0.853613
	all mt prot-cod genes	0.04693	0.04684	0.05592	46.3971	-200624	-200623	0.0743329
	bdnf	0.04595	0.0458	0.05633	4.8711	-4612.83	-4612.81	0.809656
	cxcr4	0.06461	0.0665	0.00275	11.8987	-7014.98	-7010.82	0.00391437
	h3a	0.00476	0.00486	0.0001	10.8413	-2213.2	-2212.95	0.47965
	pomc	0.08214	0.08268	0.02762	14.8101	-4806.7	-4806.3	0.37021
	rag1	0.05736	0.05819	0.02059	12.0456	-16640.3	-16637.2	0.0128741
	rag2	0.16003	0.16094	0.12449	11.9833	-11457.1	-11456.8	0.421804
	rho	0.0903	0.09141	0.05097	7.8481	-2968.96	-2968.66	0.43219
	slc8a1	0.03996	0.03988	0.04574	9.6302	-11922	-11922	0.804606
	slc8a3	0.02649	0.02626	0.03473	9.764	-8948.45	-8948.24	0.517975
	all nuclear genes	0.06908	0.06961	0.04509	9.9112	-72310.4	-72307.3	0.0118226
Discoglossoidea	atp6	0.03086	0.03074	0.03266	80.6409	-13432.5	-13432.4	0.664555
	atp8	0.1481	0.15314	0.09957	35.9836	-3239.89	-3238.58	0.104488
	cob	0.03357	0.03433	0.0259	48.1983	-18962.1	-18959.2	0.0163259
	cox1	0.01129	0.01182	0.00475	44.5348	-21171.9	-21163	2.50579e-05
	cox2	0.02236	0.02302	0.01259	56.3966	-10362.8	-10358.9	0.00531643
	cox3	0.02741	0.02798	0.02093	39.0425	-11802.6	-11801.3	0.0982527
	nad1	0.03005	0.03007	0.02986	61.7228	-16149.3	-16149.3	0.95095
	nad2	0.02817	0.02821	0.02783	136.917	-21724.3	-21724.3	0.866616
	nad3	0.06499	0.06503	0.06465	48.1662	-7089.03	-7089.03	0.97269
	nad4	0.03632	0.03639	0.0355	86.6235	-26271.5	-26271.5	0.777054
	nad4L	0.04471	0.04499	0.04111	81.3898	-6249.8	-6249.68	0.626121
	nad5	0.03516	0.03523	0.0342	80.7694	-31249	-31249	0.71603
	nad6	0.02901	0.02923	0.02633	112.242	-8239.02	-8238.79	0.498222
	all mt prot-cod genes	0.04693	0.04741	0.04156	46.3971	-200624	-200617	0.00016791
	bdnf	0.04595	0.04776	0.03501	4.8711	-4612.83	-4612.35	0.326137
	cxcr4	0.06461	0.06017	0.10392	11.8987	-7014.98	-7010.61	0.00312457
	h3a	0.00476	0.00495	0.00327	10.8413	-2213.2	-2213.12	0.676082
	pomc	0.08214	0.07979	0.10882	14.8101	-4806.7	-4805.75	0.168135
	rag1	0.05736	0.05852	0.04849	12.0456	-16640.3	-16639.4	0.172468
	rag2	0.16003	0.15828	0.17306	11.9833	-11457.1	-11456.8	0.487349
	rho	0.0903	0.09514	0.06015	7.8481	-2968.96	-2967.86	0.136428
	slc8a1	0.03996	0.03892	0.04793	9.6302	-11922	-11921.3	0.228197
	slc8a3	0.02649	0.02694	0.0233	9.764	-8948.45	-8948.25	0.535275
	all nuclear genes	0.06908	0.06899	0.06974	9.9112	-72310.4	-72310.4	0.860988
Amphicoela	atp6	0.03086	0.03096	0.02956	80.6409	-13432.5	-13432.4	0.720944
	atp8	0.1481	0.14475	0.22455	35.9836	-3239.89	-3238.93	0.164239
	cob	0.03357	0.03339	0.03608	48.1983	-18962.1	-18961.9	0.525764
	cox1	0.01129	0.01124	0.0122	44.5348	-21171.9	-21171.8	0.676351
	cox2	0.02236	0.02232	0.02321	56.3966	-10362.8	-10362.8	0.851948
	cox3	0.02741	0.02741	0.02751	39.0425	-11802.6	-11802.6	0.98482
	nad1	0.03005	0.02993	0.03199	61.7228	-16149.3	-16149.2	0.629955
	nad2	0.02817	0.02817	0.02823	136.917	-21724.3	-21724.3	0.983341
	nad3	0.06499	0.06432	0.07552	48.1662	-7089.03	-7088.67	0.397194
	nad4	0.03632	0.03628	0.03705	86.6235	-26271.5	-26271.5	0.840087
	nad4L	0.04471	0.04421	0.05765	81.3898	-6249.8	-6249.12	0.244802
	nad5	0.03516	0.03505	0.03683	80.7694	-31249	-31248.9	0.572179
	nad6	0.02901	0.02897	0.02953	112.242	-8239.02	-8239.02	0.907612
	all mt prot-cod genes	0.04693	0.04681	0.04891	46.3971	-200624	-200624	0.262973
	bdnf	0.04595	0.0445	0.08845	4.8711	-4612.83	-4611.77	0.145059
	cxcr4	0.06461	0.06356	0.09146	11.8987	-7014.98	-7014.29	0.240745
	h3a	0.00476	0.00491	0.0001	10.8413	-2213.2	-2212.82	0.3812
	pomc	0.08214	0.07976	0.14943	14.8101	-4806.7	-4804.68	0.0444764
	rag1	0.05736	0.05601	0.08262	12.0456	-16640.3	-16637.8	0.0267595
	rag2	0.16003	0.15621	0.30823	11.9833	-11457.1	-11452.8	0.00328802
	rho	0.0903	0.08615	0.18347	7.8481	-2968.96	-2967.09	0.0530674
	slc8a1	0.03996	0.038	0.11071	9.6302	-11922	-11913.6	4.24508e-05
	slc8a3	0.02649	0.02443	0.0751	9.764	-8948.45	-8940.11	4.443e-05
	all nuclear genes	0.06908	0.06725	0.11458	9.9112	-72310.4	-72293.5	5.82754e-09

## Sheet: Selection_AIC
Changes in selection: omega values and relative fit of branch models by LRT and AIC
	lnL of tress
Model	null	Neo-stem	Neo-all	Ranoides	Nobleobatrachia	Pipoidea	Pelobatoidea-stem	Pelobatoidea	Discoglossoidea	Amphicoela
atp6	-13432.5	-13432.3	-13432.4	-13432.4	-13432.5	-13431.9	-13432.3	-13432.4	-13432.4	-13432.4
atp8	-3239.89	-3238.35	-3238.65	-3239.59	-3239.88	-3236.5	-3239.89	-3239.8	-3238.58	-3238.93
cob	-18962.1	-18957.5	-18962	-18962	-18961.8	-18960.9	-18962	-18962	-18959.2	-18961.9
cox1	-21171.9	-21163.2	-21149.8	-21167.8	-21171.1	-21155	-21171.7	-21171.5	-21163	-21171.8
cox2	-10362.8	-10362.6	-10362.7	-10362.5	-10362.8	-10362.7	-10362.8	-10362	-10358.9	-10362.8
cox3	-11802.6	-11798.9	-11800	-11802.2	-11802.2	-11799.2	-11801.5	-11802.6	-11801.3	-11802.6
nad1	-16149.3	-16147.3	-16147.3	-16148.9	-16149.2	-16146.7	-16149.2	-16149.1	-16149.3	-16149.2
nad2	-21724.3	-21724.2	-21724.3	-21724.3	-21724.3	-21724.3	-21724.3	-21724.3	-21724.3	-21724.3
nad3	-7089.03	-7088.16	-7089	-7089.03	-7088.61	-7089.03	-7088.96	-7088.13	-7089.03	-7088.67
nad4	-26271.5	-26271.3	-26271.3	-26271.5	-26271.4	-26271	-26271.5	-26271.5	-26271.5	-26271.5
nad4L	-6249.8	-6249.76	-6249.44	-6249.8	-6249.8	-6249.44	-6249.63	-6249.79	-6249.68	-6249.12
nad5	-31249	-31248.8	-31248.7	-31249	-31248.9	-31248.8	-31248.9	-31248.7	-31249	-31248.9
nad6	-8239.02	-8238.99	-8238.02	-8238.95	-8238.98	-8238.55	-8239.01	-8238.8	-8238.79	-8239.02
all mt prot-cod genes	-200624	-200584	-200612	-200615	-200618	-200608	-200623	-200624	-200617	-200624
bdnf	-4612.83	-4611.45	-4612.66	-4612.36	-4612.8	-4612.82	-4612.81	-4612.37	-4612.35	-4611.77
cxcr4	-7014.98	-7014.97	-7013.84	-7014.94	-7013.59	-7008.86	-7010.82	-7013.13	-7010.61	-7014.29
h3a	-2213.2	-2213.03	-2212.49	-2212.88	-2212.58	-2211.89	-2212.95	-2213.19	-2213.12	-2212.82
pomc	-4806.7	-4804.98	-4804.92	-4802.42	-4806.32	-4806.56	-4806.3	-4806.62	-4805.75	-4804.68
rag1	-16640.3	-16639.5	-16637	-16637.5	-16639.9	-16638.2	-16637.2	-16635.4	-16639.4	-16637.8
rag2	-11457.1	-11456.1	-11456.3	-11456.1	-11457.1	-11456.8	-11456.8	-11456.5	-11456.8	-11452.8
rho	-2968.96	-2967.88	-2966.55	-2968.29	-2968.07	-2968.56	-2968.66	-2967.52	-2967.86	-2967.09
slc8a1	-11922	-11918.7	-11919.4	-11920.3	-11921.8	-11920.6	-11922	-11921.8	-11921.3	-11913.6
slc8a3	-8948.45	-8947.86	-8948.43	-8947.72	-8948.32	-8948.19	-8948.24	-8947.28	-8948.25	-8940.11
all nuclear genes	-72310.4	-72310.2	-72300.4	-72302.7	-72305.3	-72310.3	-72307.3	-72302.9	-72310.4	-72293.5
	LRT (alterntive vs. null models)
Model	null	Neo-stem	Neo-all	Ranoidea	Ranoides	Nobleobatrachia	Pelobatoidea-stem	Pelobatoidea	Discoglossoidea	Amphicoela
atp6	-	0.553126	0.698098	0.707673	#NUM!	0.279244	0.482528	0.608782	0.664555	0.720944
atp8	-	0.0791338	0.114368	0.433143	0.887498	0.00922013	0.996091	0.656702	0.104488	0.16424
cob	-	0.00252032	0.577328	0.688855	0.429277	0.118545	0.652475	0.635193	0.0163259	0.525764
cox1	-	2.98028e-05	2.75175e-11	0.00412456	0.187162	6.25494e-09	0.54544	0.334791	2.50579e-05	0.676351
cox2	-	0.514652	0.674277	0.442581	0.903492	0.632185	0.770688	0.207029	0.00531643	0.851948
cox3	-	0.00639588	0.0206953	0.355982	0.378152	0.00926059	0.134904	0.768125	0.0982527	0.98482
nad1	-	0.0438228	0.0487683	0.368929	0.736958	0.0240543	0.753171	0.591823	0.95095	0.629955
nad2	-	0.595537	0.808342	0.75809	0.995213	0.84919	0.88299	0.984571	0.866616	0.983341
nad3	-	0.187429	0.80947	#NUM!	0.356535	0.935231	0.70157	0.178607	0.97269	0.397194
nad4	-	0.539891	0.568534	0.887957	0.591649	0.318379	0.795179	0.866991	0.777054	0.840087
nad4L	-	0.779826	0.39615	0.940465	0.918353	0.394535	0.558374	0.859338	0.626121	0.244802
nad5	-	0.451808	0.447152	0.706595	0.667504	0.512854	0.660426	0.398078	0.71603	0.572179
nad6	-	0.792716	0.157264	0.705838	0.775304	0.331266	0.853613	0.505293	0.498222	0.907612
all mt prot-cod genes	-	3.04952e-19	6.72073e-07	1.01032e-05	0.000403487	1.26811e-08	0.0743329	0.79077	0.00016791	0.262973
bdnf	-	0.0959121	0.558265	0.329461	0.803278	0.881562	0.809656	0.336616	0.326137	0.145059
cxcr4	-	0.914474	0.131145	0.770025	0.0952105	0.000468501	0.00391437	0.0541296	0.00312457	0.240745
h3a	-	0.55899	0.231871	0.421861	0.265666	0.104705	0.47965	0.862046	0.676082	0.3812
pomc	-	0.063416	0.0589788	0.00342965	0.379813	0.599752	0.37021	0.678741	0.168135	0.0444764
rag1	-	0.215834	0.0104135	0.0182981	0.367043	0.042516	0.0128742	0.00183595	0.172468	0.0267595
rag2	-	0.153479	0.224929	0.158244	0.993718	0.431152	0.421804	0.266827	0.487349	0.00328802
rho	-	0.140736	0.0280067	0.247196	0.181535	0.369766	0.43219	0.0889519	0.136428	0.0530674
slc8a1	-	0.0101688	0.0219516	0.0618211	0.547987	0.095033	0.804606	0.573478	0.228197	4.24508e-05
slc8a3	-	0.280155	0.844419	0.229045	0.613144	0.477595	0.517975	0.126798	0.535275	4.443e-05
all nuclear genes	-	0.478133	7.72124e-06	8.07007e-05	0.00132382	0.641484	0.0118226	0.000103391	0.860988	5.82754e-09
	AIC
Model	null	Neo-stem	Neo-all	Ranoidea	Ranoides	Nobleobatrachia	Pelobatoidea-stem	Pelobatoidea	Discoglossoidea	Amphicoela
atp6	26867	26868.7	26868.9	26868.9	26869	26867.8	26868.5	26868.8	26868.8	26868.9
atp8	6481.79	6480.71	6481.3	6483.17	6483.77	6477.01	6483.79	6483.59	6481.15	6481.85
cob	37926.2	37919.1	37927.9	37928.1	37927.6	37925.8	37928	37928	37922.4	37927.8
cox1	42345.9	42330.4	42303.5	42339.6	42346.1	42314.1	42347.5	42346.9	42330.1	42347.7
cox2	20727.6	20729.2	20729.4	20729	20729.6	20729.4	20729.5	20728	20721.9	20729.6
cox3	23607.3	23601.8	23603.9	23608.4	23608.5	23602.5	23607	23609.2	23606.5	23609.3
nad1	32300.6	32298.5	32298.7	32301.8	32302.5	32297.5	32302.5	32302.3	32302.6	32302.3
nad2	43450.7	43452.4	43452.6	43452.6	43452.7	43452.6	43452.6	43452.7	43452.6	43452.7
nad3	14180.1	14180.3	14182	14182.1	14181.2	14182.1	14181.9	14180.3	14182.1	14181.3
nad4	52545	52546.6	52546.7	52547	52546.7	52546	52547	52547	52546.9	52547
nad4L	12501.6	12503.5	12502.9	12503.6	12503.6	12502.9	12503.3	12503.6	12503.4	12502.2
nad5	62500.1	62501.5	62501.5	62501.9	62501.9	62501.6	62501.9	62501.4	62501.9	62501.8
nad6	16480	16482	16480	16481.9	16482	16481.1	16482	16481.6	16481.6	16482
all mt prot-cod genes	401251	401172	401228	401233	401240	401220	401249	401253	401239	401251
bdnf	9227.67	9226.9	9229.33	9228.72	9229.61	9229.65	9229.61	9228.75	9228.7	9227.55
cxcr4	14032	14033.9	14031.7	14033.9	14031.2	14021.7	14025.6	14030.3	14025.2	14032.6
h3a	4428.41	4430.06	4428.98	4429.76	4429.17	4427.77	4429.91	4430.37	4430.23	4429.64
pomc	9615.4	9613.96	9613.84	9608.84	9616.63	9617.13	9616.6	9617.23	9615.5	9613.37
rag1	33282.6	33283.1	33278	33279	33283.8	33280.5	33278.4	33274.9	33282.7	33279.7
rag2	22916.2	22916.1	22916.7	22916.2	22918.2	22917.5	22917.5	22916.9	22917.7	22909.5
rho	5939.93	5939.76	5937.1	5940.59	5940.14	5941.12	5941.31	5939.04	5939.71	5938.19
slc8a1	23846	23841.4	23842.7	23844.5	23847.6	23845.2	23847.9	23847.7	23846.5	23831.2
slc8a3	17898.9	17899.7	17900.9	17899.4	17900.6	17900.4	17900.5	17898.6	17900.5	17884.2
all nuclear genes	144623	144624	144605	144609	144615	144625	144619	144610	144625	144591
	deltaAIC (comparison between all 10 models)
Model	null	Neo-stem	Neo-all	Ranoides	Nobleobatrachia	Pipoidea	Pelobatoidea-stem	Pelobatoidea	Discoglossoidea	Amphicoela
atp6	0	1.64825	1.84954	1.85939	2.00003	0.829234	1.50686	1.73805	1.81196	1.87241
atp8	4.77968	3.69708	4.28688	6.1653	6.75967	0	6.77966	6.58213	4.14402	4.84493
cob	7.12578	0	8.81521	8.96546	8.50101	6.68934	8.92299	8.9007	3.35835	8.72321
cox1	42.346	26.9156	0	36.1178	42.6062	10.5923	43.9804	43.4157	26.5859	44.1717
cox2	5.76853	7.34393	7.59189	7.17895	7.75383	7.53942	7.68357	6.17645	0	7.7337
cox3	5.43524	0	2.08297	6.58322	6.65854	0.663374	5.20009	7.34832	4.70156	7.43488
nad1	3.09071	1.02734	1.2074	4.28344	4.9779	0	4.99183	4.80321	5.08693	4.85859
nad2	0	1.71822	1.94116	1.90514	1.99996	1.96384	1.97834	1.99963	1.97179	1.99956
nad3	0	0.262288	1.94187	2.00006	1.14994	1.9934	1.85316	0.190826	1.99883	1.2832
nad4	0	1.62426	1.67486	1.98015	1.71222	1.00441	1.93261	1.97195	1.91982	1.95928
nad4L	0	1.92185	1.28002	1.99442	1.98949	1.27508	1.65747	1.96859	1.76264	0.647272
nad5	0	1.43389	1.42214	1.8583	1.81546	1.57176	1.80699	1.28588	1.86767	1.68095
nad6	0.000338	1.93128	0	1.85787	1.91886	1.05639	1.96629	1.55654	1.54162	1.98687
all mt prot-cod genes	78.4055	0	55.7119	60.9137	67.8895	48.0258	77.2208	80.3351	66.2455	79.1524
bdnf	0.772236	0	2.42952	1.82122	2.71018	2.75004	2.71422	1.84896	1.80806	0.648782
cxcr4	10.237	12.2255	9.95815	12.1516	9.45305	0	3.91392	8.52834	3.50378	10.8608
h3a	0.632382	2.29093	1.20303	1.98725	1.39339	0	2.13272	2.60219	2.45781	1.86555
pomc	6.56353	5.11781	4.99765	0	7.79222	8.28816	7.76057	8.39198	6.66403	4.52514
rag1	7.70673	8.17487	3.14396	4.13934	8.89308	5.59218	3.52041	0	7.84537	4.80047
rag2	6.64033	6.603	7.16768	6.6494	8.64027	8.02061	7.99504	7.40734	8.15795	0
rho	2.82766	2.65776	0	3.48858	3.04265	4.02321	4.21073	1.93442	2.60987	1.08586
slc8a1	14.7585	10.1535	11.5089	13.2707	16.3976	13.9716	16.6973	16.4416	15.3065	0
slc8a3	14.6721	15.5057	16.6336	15.2253	16.4165	16.1677	16.2542	14.3408	16.2877	0
all nuclear genes	31.8914	33.3883	13.8857	18.3496	23.5824	33.6746	27.5541	18.8177	33.8607	0
	Omega values
Model	null	Neo-stem	Neo-all	Ranoidea	Hyloidea	Pipoidea	Pelobatoidea-stem	Pelobatoidea	Discoglossoidea	Amphicoela
atp6	0.03086	0.03585	0.03126	0.04203	1.1225	0.02822	0.03802	0.03298	0.03266	0.02956
atp8	0.1481	1.50841	0.16694	0.35429	0.13614	0.10055	0.99923	0.12783	0.09957	0.22455
cob	0.03357	0.06875	0.0342	0.0431	0.04419	0.02991	0.04083	0.03528	0.0259	0.03608
cox1	0.01129	0.03737	0.0144	0.03898	0.02381	0.00565	0.01401	0.00936	0.00475	0.0122
cox2	0.02236	0.02642	0.02271	0.03366	0.0236	0.02115	0.02564	0.02691	0.01259	0.02321
cox3	0.02741	0.08793	0.03046	0.05843	0.03895	0.02088	0.04091	0.02857	0.02093	0.02751
nad1	0.03005	0.05077	0.03211	0.04253	0.03416	0.02539	0.03291	0.02799	0.02986	0.03199
nad2	0.02817	0.03252	0.02835	0.03007	0.02814	0.02793	0.02942	0.02813	0.02783	0.02823
nad3	0.06499	0.14425	0.06582	0.93185	0.10545	0.0645	0.05489	0.05155	0.06465	0.07552
nad4	0.03632	0.0392	0.03675	0.03703	0.04061	0.03434	0.03904	0.03692	0.0355	0.03705
nad4L	0.04471	0.04792	0.04311	0.04637	0.04294	0.04872	0.05888	0.04304	0.04111	0.05765
nad5	0.03516	0.03793	0.03571	0.03836	0.03749	0.03407	0.03106	0.03274	0.0342	0.03683
nad6	0.02901	0.03107	0.03081	0.03359	0.03286	0.0267	0.02714	0.02581	0.02633	0.02953
all mt prot-cod genes	0.04693	0.08313	0.04914	0.07065	0.06435	0.04173	0.05592	0.04649	0.04156	0.04891
bdnf	0.04595	0.01186	0.04979	0.11214	0.05385	0.04465	0.05633	0.03114	0.03501	0.08845
cxcr4	0.06461	0.06745	0.07344	0.0748	0.03076	0.03972	0.00275	0.04346	0.10392	0.09146
h3a	0.00476	0.0001	0.00283	0.0001	0.0001	0.0088	0.0001	0.00567	0.00327	0.0001
pomc	0.08214	0.23558	0.07043	0.02649	0.05716	0.08737	0.02762	0.07521	0.10882	0.14943
rag1	0.05736	0.03692	0.06532	0.01704	0.0438	0.06755	0.02059	0.03675	0.04849	0.08262
rag2	0.16003	0.24864	0.1515	0.04584	0.0001	0.17122	0.12449	0.13723	0.17306	0.30823
rho	0.0903	0.02424	0.11389	0.04981	0.02681	0.07446	0.05097	0.05509	0.06015	0.18347
slc8a1	0.03996	0.0001	0.04702	0.01522	0.03164	0.03224	0.04574	0.04416	0.04793	0.11071
slc8a3	0.02649	0.0144	0.02707	0.01046	0.01996	0.02365	0.03473	0.01887	0.0233	0.0751
all nuclear genes	0.06908	0.06195	0.07719	0.03298	0.04153	0.06779	0.04509	0.05365	0.06974	0.11458

## Sheet: Distr. synapomorphies
Molecular synapomorphies of Neobatrachia and Pelobatoidea inferred from the reconstruction of ancestral states
No. sites	Total	Neobatrachia	Pelobatoidea	p (Binomial test; two-sided)
mitochondrial genes
atp6	13	7	6	1
atp8	1	1	0	1
cytb	12	12	0	0.000488281
cox1	12	6	6	1
cox2	8	6	2	0.289062
cox3	10	2	8	0.109375
nd1	9	2	7	0.179688
nd2	4	3	1	0.625
nd3	3	1	2	1
nd4	12	7	5	0.774414
nd4l	2	0	2	0.5
nd5	57	53	4	5.91088e-12
nd6	8	2	6	0.289062
nuclear genes
bdnf	1	0	1	1
cxcr4	10	2	8	0.109375
h3	0	0	0	--
pomc	5	4	1	0.375
rag1	9	6	3	0.507812
rag2	14	12	2	0.0129394
rho	1	0	1	1
slc8a1	1	0	1	1
slc8a3	5	0	5	0.0625
all mt genes	151	102	49
all nuclear genes	46	24	22
total	197	126	71

## Sheet: Freq. synapomorphies
Molecular synapomorphies of Neobatrachia and Pelobatoidea inferred from the reconstruction of ancestral states
MITOCHONDRIAL GENES
Lineage	Poisition	Change	Ancestral	Synapomorphy		Count of synapomorphies for Neobatrachia					Count of synapomorphies for Pelobatoidea					Synapomorphic changes for Neobatrachia					Synapomorphic changes for Pelobatoidea
atp6
Neo	4	S->N	S	N		Amino acid	Mitochonrial	Amino acid	Nuclear		Amino acid	Mitochonrial	Amino acid	Nuclear		Replacement	Mitochonrial	Replacement	Nuclear		Replacement	Mitochonrial	Replacement	Nuclear
Pelo	14	L->F	L	F		L	18	S	4		L	10	L	6		I->L	5	R->K	3		G->A	5	M->L	3
Pelo	33	T->S	T	S		S	13	E	3		S	10	D	3		I->L	5	R->K	3		G->A	5	M->L	3
Pelo	36	N->S	N	S		A	11	K	3		A	7	E	2		I->L	5	R->K	3		G->A	5	M->L	3
Neo	52	N->K	N	K		I	10	I	2		I	5	K	2		I->L	5	D->E	2		G->A	5	A->K	1
Pelo	54	F->I	F	I		T	9	M	2		T	3	P	2		I->L	5	D->E	2		G->A	5	C->D	1
Neo	103	M->L	M	L		N	8	F	2		Y	3	S	2		A->S	4	A->D	1		V->I	4	E->D	1
Pelo	143	I->V	I	V		F	7	T	2		K	2	A	1		A->S	4	A->S	1		V->I	4	F->Y	1
Neo	176	A->S	A	S		K	5	A	1		F	2	R	1		A->S	4	C->T	1		V->I	4	G->A	1
Neo	180	F->L	F	L		G	4	D	1		E	1	I	1		A->S	4	F->Y	1		V->I	4	I->L	1
Pelo	182	L->M	L	M		Y	4	C	1		Q	1	Y	1		L->F	4	G->E	1		A->S	3	I->V	1
Neo	198	F->L	F	L		Q	3	Q	1		G	1	V	1		L->F	4	G->S	1		A->S	3	L->R	1
Neo	227	V->T	V	T		P	3	G	1		H	1	N	0		L->F	4	H->Q	1		A->S	3	P->S	1
atp8						C	2	Y	1		M	1	C	0		L->F	4	L->F	1		M->L	3	Q->E	1
Neo	40	Q->K	Q	K		M	2	R	0		P	1	Q	0		L->I	4	L->I	1		M->L	3	Q->L	1
cob						W	2	N	0		V	1	G	0		L->I	4	L->M	1		M->L	3	Q->P	1
Neo	28	I->L	I	L		H	1	H	0		R	0	H	0		L->I	4	N->T	1		T->S	3	S->K	1
Neo	80	I->L	I	L		V	1	L	0		N	0	M	0		L->I	4	P->S	1		T->S	3	S->P	1
Neo	154	I->A	I	A		R	0	P	0		D	0	F	0		T->S	4	S->C	1		T->S	3	T->L	1
Neo	181	A->T	A	T		D	0	W	0		C	0	T	0		T->S	4	S->G	1		A->T	2	V->E	1
Neo	185	L->I	L	I		E	0	V	0		W	0	W	0		T->S	4	S->M	1		A->T	2	V->I	1
Neo	195	I->M	I	M												T->S	4	T->S	1		F->Y	2	Y->D	1
Neo	203	E->Q	E	Q												A->T	3	V->A	1		F->Y	2	Y->S	1
Neo	296	V->L	V	L												A->T	3	V->I	1		Q->L	2	A->S
Neo	311	A->S	A	S												A->T	3	Y->F	1		Q->L	2	A->S
Neo	323	Q->K	Q	K												D->N	3	A->C			W->L	2	A->S
Neo	365	I->L	I	L												D->N	3	A->G			W->L	2	A->T
Neo	372	W->L	W	L												D->N	3	A->P			E->Q	1	A->T
cox1																F->L	3	A->S			F->I	1	E->Q
Pelo	8	F->Y	F	Y												F->L	3	A->S			G->S	1	F->I
Pelo	83	V->I	V	I												F->L	3	A->S			H->Y	1	F->Y
Pelo	117	G->A	G	A												G->A	3	A->S			I->L	1	F->Y
Pelo	120	A->S	A	S												G->A	3	A->T			I->V	1	G->A
Neo	141	A->P	A	P												G->A	3	A->T			L->F	1	G->A
Neo	295	V->T	V	T												M->I	3	A->T			L->M	1	G->A
Neo	391	G->A	G	A												M->I	3	D->N			L->S	1	G->A
Pelo	401	T->S	T	S												M->I	3	D->N			N->K	1	G->A
Neo	407	E->K	E	K												M->L	3	D->N			N->P	1	G->S
Pelo	467	M->L	M	L												M->L	3	E->G			N->S	1	H->Y
Neo	484	L->S	L	S												M->L	3	E->K			P->A	1	I->L
Neo	511	V->S	V	S												Q->K	3	E->N			Q->E	1	I->V
cox2																Q->K	3	E->Q			Q->H	1	L->F
Neo	45	M->L	M	L												Q->K	3	F->L			Q->S	1	L->M
Neo	55	A->T	A	T												T->A	3	F->L			S->A	1	L->S
Neo	92	D->N	D	N												T->A	3	F->L			S->G	1	M->L
Neo	113	Y->F	Y	F												T->A	3	F->S			S->K	1	M->L
Neo	147	E->G	E	G												Y->F	3	F->Y			S->L	1	M->L
Pelo	170	V->I	V	I												Y->F	3	G->A			S->T	1	N->K
Neo	192	F->Y	F	Y												Y->F	3	G->A			T->L	1	N->P
Pelo	223	S->T	S	T												L->T	2	G->A			Y->F	1	N->S
cox3																L->T	2	G->S			A->K		P->A
Neo	8	Y->F	Y	F												N->G	2	H->N			C->D		Q->E
Neo	25	L->F	L	F												N->G	2	H->P			E->D		Q->H
Pelo	39	S->K	S	K												S->N	2	I->A			F->Y		Q->L
Pelo	65	G->A	G	A												S->N	2	I->L			G->A		Q->L
Pelo	67	F->Y	F	Y												V->T	2	I->L			I->L		Q->S
Pelo	122	T->L	T	L												V->T	2	I->L			I->V		S->A
Pelo	153	Q->E	Q	E												W->L	2	I->L			L->R		S->G
Pelo	179	M->L	M	L												W->L	2	I->L			M->L		S->K
Pelo	222	Q->L	Q	L												W->Y	2	I->M			M->L		S->L
Pelo	254	V->I	V	I												W->Y	2	I->Y			M->L		S->T
nad1																A->C	1	K->N			P->S		T->L
Pelo	20	I->L	I	L												A->G	1	K->Q			Q->E		T->S
Pelo	104	A->T	A	T												A->P	1	L->A			Q->L		T->S
Pelo	107	S->G	S	G												E->G	1	L->F			Q->P		T->S
Pelo	115	G->A	G	A												E->K	1	L->F			S->K		V->I
Neo	144	G->A	G	A												E->N	1	L->F			S->P		V->I
Neo	178	M->L	M	L												E->Q	1	L->F			T->L		V->I
Pelo	214	G->A	G	A												F->S	1	L->I			V->E		V->I
Pelo	251	S->A	S	A												F->Y	1	L->I			V->I		W->L
Pelo	302	P->A	P	A												G->S	1	L->I			Y->D		W->L
nad2																H->N	1	L->I			Y->S		Y->F
Neo	31	M->I	M	I												H->P	1	L->P
Neo	48	H->P	H	P												I->A	1	L->S
Pelo	144	Q->L	Q	L												I->M	1	L->T
Neo	205	L->F	L	F												I->Y	1	L->T
nad3																K->N	1	L->V
Neo	4	I->Y	I	Y												K->Q	1	L->W
Pelo	8	A->S	A	S												L->A	1	M->I
Pelo	78	Q->H	Q	H												L->P	1	M->I
nad4																L->S	1	M->I
Pelo	41	W->L	W	L												L->V	1	M->L
Neo	68	M->T	M	T												L->W	1	M->L
Neo	98	L->T	L	T												M->T	1	M->L
Neo	106	E->N	E	N												N->K	1	M->T
Neo	111	Y->F	Y	F												N->L	1	N->G
Pelo	171	W->L	W	L												N->S	1	N->G
Neo	209	A->G	A	G												N->T	1	N->K
Pelo	223	S->L	S	L												P->A	1	N->L
Neo	305	H->N	H	N												P->L	1	N->S
Pelo	334	M->L	M	L												Q->H	1	N->T
Pelo	357	N->P	N	P												Q->I	1	P->A
Neo	379	L->W	L	W												Q->L	1	P->L
nad4L																R->L	1	Q->H
Pelo	50	Q->S	Q	S												S->A	1	Q->I
Pelo	89	N->K	N	K												S->C	1	Q->K
nad5																S->I	1	Q->K
Neo	4	N->S	N	S												T->M	1	Q->K
Neo	6	S->C	S	C												T->Q	1	Q->L
Neo	37	L->I	L	I												T->W	1	R->L
Neo	49	F->S	F	S												V->A	1	S->A
Neo	50	D->N	D	N												V->I	1	S->C
Neo	56	K->Q	K	Q												V->L	1	S->I
Neo	79	A->S	A	S												V->S	1	S->N
Neo	91	R->L	R	L												A->D		S->N
Neo	104	M->I	M	I												A->S		T->A
Neo	108	T->S	T	S												C->T		T->A
Neo	110	N->G	N	G												D->E		T->A
Neo	114	Q->I	Q	I												D->E		T->M
Neo	133	W->Y	W	Y												F->Y		T->Q
Neo	138	D->N	D	N												G->E		T->S
Neo	140	N->G	N	G												G->S		T->S
Pelo	141	T->S	T	S												H->Q		T->S
Neo	148	I->L	I	L												L->F		T->S
Neo	152	V->I	V	I												L->I		T->W
Neo	157	L->F	L	F												L->M		V->A
Neo	158	I->L	I	L												N->T		V->I
Neo	159	L->F	L	F												P->S		V->L
Neo	162	A->C	A	C												R->K		V->S
Neo	175	Q->H	Q	H												R->K		V->T
Neo	179	L->P	L	P												R->K		V->T
Neo	180	P->L	P	L												S->C		W->L
Neo	183	G->A	G	A												S->G		W->L
Neo	186	L->I	L	I												S->M		W->Y
Neo	189	T->A	T	A												T->S		W->Y
Neo	190	G->S	G	S												V->A		Y->F
Neo	202	P->A	P	A												V->I		Y->F
Neo	203	A->S	A	S												Y->F		Y->F
Pelo	236	E->Q	E	Q
Neo	252	T->S	T	S
Neo	254	L->A	L	A
Neo	256	T->A	T	A
Neo	258	A->T	A	T
Neo	284	T->A	T	A
Neo	317	S->N	S	N
Neo	342	T->S	T	S
Neo	349	T->M	T	M
Pelo	366	A->T	A	T
Neo	382	L->I	L	I
Neo	392	F->L	F	L
Neo	417	W->Y	W	Y
Neo	429	N->L	N	L
Neo	430	M->I	M	I
Neo	434	K->N	K	N
Neo	463	S->A	S	A
Neo	467	T->W	T	W
Neo	485	N->T	N	T
Neo	490	Q->L	Q	L
Pelo	496	L->S	L	S
Neo	499	L->T	L	T
Neo	500	S->I	S	I
Neo	508	Q->K	Q	K
Neo	522	T->Q	T	Q
Neo	534	T->S	T	S
nad6
Pelo	16	Y->F	Y	F
Pelo	25	A->S	A	S
Pelo	26	G->A	G	A
Pelo	33	V->I	V	I
Pelo	34	G->S	G	S
Neo	112	V->A	V	A
Neo	123	L->V	L	V
Pelo	127	H->Y	H	Y
NUCLEAR GENES
bdnf
Pelo	40	P->S	P	S
cxcr4
Neo	8	Y->F	Y	F
Neo	25	L->F	L	F
Pelo	39	S->K	S	K
Pelo	65	G->A	G	A
Pelo	67	F->Y	F	Y
Pelo	122	T->L	T	L
Pelo	153	Q->E	Q	E
Pelo	179	M->L	M	L
Pelo	222	Q->L	Q	L
Pelo	254	V->I	V	I
h3a	none
pomc
Pelo	21	Y->D	Y	D
Neo	74	N->T	N	T
Neo	76	V->A	V	A
Neo	114	G->E	G	E
Neo	115	S->G	S	G
rag1
Neo	99	D->E	D	E
Neo	100	D->E	D	E
Pelo	191	I->V	I	V
Neo	199	T->S	T	S
Pelo	203	M->L	M	L
Neo	343	R->K	R	K
Pelo	387	C->D	C	D
Neo	395	R->K	R	K
Neo	426	F->Y	F	Y
rag2
Neo	33	C->T	C	T
Neo	36	P->S	P	S
Neo	37	A->D	A	D
Neo	60	H->Q	H	Q
Pelo	85	V->E	V	E
Neo	149	S->M	S	M
Neo	152	L->I	L	I
Neo	166	A->S	A	S
Pelo	201	A->K	A	K
Neo	202	V->I	V	I
Neo	209	G->S	G	S
Neo	222	S->C	S	C
Neo	240	L->M	L	M
Neo	244	R->K	R	K
rho	none
Pelo	49	M->L	M	L
slc8a1
Pelo	306	E->D	E	D
slc8a3
Pelo	282	L->R	L	R
Pelo	283	Q->P	Q	P
Pelo	285	I->L	I	L
Pelo	298	Y->S	Y	S
Pelo	356	S->P	S	P
